# Supplementary material for: Field-Induced Agglomerations of Polyethylene-Glycol-Functionalized Nanoclusters: Rheological Behaviour and Optical Microscopy
Source: Pharmaceutics. 2023 Nov 10;15(11):2612. doi: 10.3390/pharmaceutics15112612 (PMC10675764; doi:10.3390/pharmaceutics15112612)
Supplement: Supplementary file 1 [file pharmaceutics-15-02612-s001.zip]

Archive with 1 entries (1 files):
- pharmaceutics-2619137-supplementary.mp4
